# Supplementary material for: Plasma Beta-Amyloid and Metabolic Biomarkers: Age- and Sex-Stratified Analyses Suggest Limited Population-Level Associations
Source: Medicina (Kaunas). 2026 May 6;62(5):897. doi: 10.3390/medicina62050897 (PMC13208843; doi:10.3390/medicina62050897)
Supplement: Supplementary file 1 [file medicina-62-00897-s001.zip]

Archive with 1 entries (1 files):
- medicina-4224676-supplementary.pdf
